# Supplementary material for: Mycophenolate Mofetil for Treatment of Ipilimumab-Induced Colitis in Patients with Metastatic Melanoma
Source: Cancers (Basel). 2026 Feb 25;18(5):734. doi: 10.3390/cancers18050734 (PMC12985017; doi:10.3390/cancers18050734)
Supplement: Supplementary file 1 [file cancers-18-00734-s001.zip]

Archive with 1 entries (1 files):
- cancers-4135409-supplementary.pdf
